# Supplementary material for: Population genetics and geographic origins of mallards harvested in northwestern Ohio
Source: PLoS One. 2023 Mar 15;18(3):e0282874. doi: 10.1371/journal.pone.0282874 (PMC10016643; doi:10.1371/journal.pone.0282874)
Supplement: S1 Table — (XLSX) [file pone.0282874.s001.xlsx]

## Sheet: Table S1
Supplementary Materials Table S1. Per sample population, genetic ancesry, sex, age, and sampling locations. Associated SRA bioproject and sample IDs are also provided.
SampleID	Population.ID	Prop.WMA	NUC.POP.ID	Ordinal Data	Isotopic Longitude (2H vs. VSMOW)	NUC.SEX	Age	Country	State/Province	Latitude	Longitude	Date.Collected	SRA BioProject	SRA Sample ID
KGM007	REF-WMA	0.9869	WMA	NA	NA	M	-	USA	AK	64.8164	-147.863	2000-05-19	PRJNA516035	SAMN10781289
KGM1383	REF-WMA	0.9933	WMA	NA	NA	F	AHY	Canada	Manitoba	50.1	-100.4	2006-10-19	PRJNA516035	SAMN10781290
KGM1387	REF-WMA	1	WMA	NA	NA	M	HY	Canada	Manitoba	50.1	-98.25	2006-09-23	PRJNA516035	SAMN10781291
KGM1388	REF-WMA	0.9652	WMA	NA	NA	M	HY	Canada	Manitoba	50.1	-98.25	2006-09-09	PRJNA516035	SAMN10781292
KGM1390	REF-WMA	1	WMA	NA	NA	F	AHY	Canada	Manitoba	50.1	-100.4	2006-10-20	PRJNA516035	SAMN10781293
KGM1392	REF-WMA	1	WMA	NA	NA	M	HY	Canada	Manitoba	51.1	-99.8	2006-09-23	PRJNA516035	SAMN10781294
KGM1393	REF-WMA	0.9706	WMA	NA	NA	F	AHY	Canada	Manitoba	51.1	-100.8	2006-10-12	PRJNA516035	SAMN10781295
KGM1395	REF-WMA	0.9823	WMA	NA	NA	M	HY	Canada	Saskatchewan	52.1	-106.7	2006-10-25	PRJNA516035	SAMN10781296
KGM1400	REF-WMA	0.9783	WMA	NA	NA	F	AHY	Canada	Saskatchewan	53.3	-110	2006-09-09	PRJNA516035	SAMN10781297
KGM1404	REF-WMA	0.9576	WMA	NA	NA	F	HY	Canada	Saskatchewan	52	-107	2006-10-30	PRJNA516035	SAMN10781298
KGM1405	REF-WMA	1	WMA	NA	NA	F	HY	Canada	Alberta	54.27	-110.8	2006-11-04	PRJNA516035	SAMN10781299
KGM1406	REF-WMA	0.953	WMA	NA	NA	M	AHY	Canada	Saskatchewan	52.1	-106.7	2006-10-17	PRJNA516035	SAMN10781300
KGM1407	REF-WMA	0.9926	WMA	NA	NA	M	HY	Canada	Saskatchewan	50.8	-104.9	2006-11-10	PRJNA516035	SAMN10781301
KGM1412	REF-WMA	0.9863	WMA	NA	NA	M	AHY	Canada	Alberta	49.9	-113.1	2006-10-30	PRJNA516035	SAMN10781302
KGM1414	REF-WMA	1	WMA	NA	NA	F	HY	Canada	Alberta	49.2	-113.3	2006-10-28	PRJNA516035	SAMN10781303
KGM1421	REF-WMA	1	WMA	NA	NA	F	HY	Canada	Alberta	54.5	-110.2	2006-10-23	PRJNA516035	SAMN10781304
KGM1422	REF-WMA	1	WMA	NA	NA	M	HY	Canada	Alberta	53.1	-111.8	2006-09-22	PRJNA516035	SAMN10781305
KGM1423	REF-WMA	0.9912	WMA	NA	NA	F	HY	Canada	Alberta	54.5	-110.2	2006-10-23	PRJNA516035	SAMN10781306
KGM1424	REF-WMA	1	WMA	NA	NA	M	AHY	Canada	Alberta	53.1	-111.8	2006-09-15	PRJNA516035	SAMN10781307
KGM1427	REF-WMA	1	WMA	NA	NA	F	HY	Canada	British Columbia	49.1	-122	2006-12-30	PRJNA516035	SAMN10781308
PL262	REF-WMA	0.9877	WMA	NA	NA	F	HY	USA	ND	48.81	-103.49	2009-10-19	PRJNA516035	SAMN10781364
PL263	REF-WMA	0.986	WMA	NA	NA	F	HY	USA	ND	48.0347	-98.9442	2009-11-17	PRJNA516035	SAMN10781365
PL264	REF-WMA	0.975	WMA	NA	NA	M	HY	USA	ND	45.9789	-97.8103	2009-11-16	PRJNA516035	SAMN10781366
PL265	REF-WMA	0.9681	WMA	NA	NA	M	HY	USA	ND	46.93	-97.25	2009-10-25	PRJNA516035	SAMN10781367
PL269	REF-WMA	1	WMA	NA	NA	M	AHY	USA	SD	45.3336	-97.5194	1905-07-01	PRJNA516035	SAMN10781371
PL270	REF-WMA	0.9698	WMA	NA	NA	M	HY	USA	SD	44.2283	-97.3089	2009-11-15	PRJNA516035	SAMN10781372
PL271	REF-WMA	1	WMA	NA	NA	F	-	USA	IN	39.1622	-86.5292	2009-12-02	PRJNA516035	SAMN10781373
PL272	REF-WMA	0.9907	WMA	NA	NA	F	HY	USA	SD	45.3336	-97.5194	2009-11-07	PRJNA516035	SAMN10781374
PL278	REF-WMA	0.9513	WMA	NA	NA	F	HY	USA	TN	35.9736	-88.9417	2009-12-11	PRJNA516035	SAMN10781378
PL282	REF-WMA	0.9845	WMA	NA	NA	F	AHY	USA	OH	39.6031	-82.9392	2009-12-13	PRJNA516035	SAMN10781381
PL535	REF-WMA	1	WMA	NA	NA	M	AHY	USA	TN	36.1331	-88.5172	2010-01-03	PRJNA516035	SAMN10781388
PL604	REF-WMA	0.9655	WMA	NA	NA	F	AHY	USA	MO	38.37	-93.7717	1905-07-01	PRJNA516035	SAMN10781399
PL605	REF-WMA	1	WMA	NA	NA	M	AHY	USA	MO	40.1103	-95.2903	2009-11-16	PRJNA516035	SAMN10781400
PL640	REF-WMA	0.9928	WMA	NA	NA	M	HY	USA	MI	45.1581	-85.1242	2009-11-06	PRJNA516035	SAMN10781419
PL653	REF-WMA	1	WMA	NA	NA	F	AHY	USA	MN	46.9863	-94.2114	2009-10-09	PRJNA516035	SAMN10781425
PL656	REF-WMA	1	WMA	NA	NA	F	HY	USA	IL	40.517	-89.9084	2009-11-21	PRJNA516035	SAMN10781426
PL661	REF-WMA	1	WMA	NA	NA	M	-	USA	WI	44.4202	-92.0082	2009-11-28	PRJNA516035	SAMN10781429
PL662	REF-WMA	0.963	WMA	NA	NA	F	HY	USA	WI	44.0261	-90.074	2009-12-05	PRJNA516035	SAMN10781430
PL664	REF-WMA	0.9804	WMA	NA	NA	F	-	USA	KY	37.1389	-88.4034	2009-12-08	PRJNA516035	SAMN10781431
PL668	REF-WMA	0.9805	WMA	NA	NA	M	AHY	USA	LA	31.625	-91.8264	2009-12-05	PRJNA516035	SAMN10781433
PL669	REF-WMA	1	WMA	NA	NA	F	AHY	USA	WI	43.8844	-91.2351	2009-11-18	PRJNA516035	SAMN10781434
PL700	REF-WMA	0.9657	WMA	NA	NA	M	AHY	USA	DE	39.2969	-75.6078	2009-11-24	PRJNA516035	SAMN10781444
PL796	REF-WMA	1	WMA	NA	NA	F	-	USA	MN	44.6789	-93.0958	2009-10-24	PRJNA516035	SAMN10781499
PL798	REF-WMA	0.9703	WMA	NA	NA	M	AHY	USA	IN	41.3672	-87.4383	2009-11-14	PRJNA516035	SAMN10781500
PL884	REF-WMA	0.9839	WMA	NA	NA	F	HY	USA	SC	34.7056	-81.2117	2010-01-06	PRJNA516035	SAMN10781527
PL902	REF-WMA	1	WMA	NA	NA	M	HY	USA	OH	39.998	-83.8163	2009-10-29	PRJNA516035	SAMN10781534
PL94	REF-WMA	1	WMA	NA	NA	M	HY	USA	OH	41.5916	-83.0758	2009-11-02	PRJNA516035	SAMN10781550
PL3221	REF-WMA	0.9866	WMA	NA	NA	M	HY	USA	KY	37.0419	-89.0896	2017-02-17	TBD	TBD
PL3223	REF-WMA	1	WMA	NA	NA	M	HY	USA	KY	37.0419	-89.0896	2017-02-17	TBD	TBD
PL3224	REF-WMA	0.9703	WMA	NA	NA	M	HY	USA	KY	37.0419	-89.0896	2017-02-17	TBD	TBD
PL3225	REF-WMA	1	WMA	NA	NA	M	HY	USA	KY	37.0419	-89.0896	2017-02-17	TBD	TBD
PL3226	REF-WMA	1	WMA	NA	NA	M	HY	USA	KY	37.0419	-89.0896	2017-02-17	TBD	TBD
PL3227	REF-WMA	1	WMA	NA	NA	F	NA	USA	KY	37.0419	-89.0896	2017-02-17	TBD	TBD
PL3090	REF-WMA	1	WMA	NA	NA	F	AHY	Mexico	Chihauhua	28.1528	-106.984	2017-01-28	TBD	TBD
DAB665	REF-WMA	1	WMA	NA	NA	F	-	USA	AK	64.8	-147.8	1995-06-18	PRJNA516035	SAMN10781288
PL253	REF-WMA	0.9784	WMA	NA	NA	M	-	USA	AR	34.7944	-90.99	2009-12-11	PRJNA516035	SAMN10781362
PL674	REF-WMA	0.9912	WMA	NA	NA	F	AHY	USA	LA	30.2792	-89.7778	2009-12-04	PRJNA516035	SAMN10781438
REW624	REF-WMA	1	WMA	NA	NA	M	-	USA	AK	67.1411	-150.356	2005-09-06	PRJNA516035	SAMN10781573
DICA012718	REF-WMA	0.9644	WMA	NA	NA	F	AHY	USA	CA	37.1982	-120.902	2018-01-27	TBD	TBD
PL199	REF-WMA	0.9578	WMA	NA	NA	F	AHY	USA	MS	33.6061	-88.6525	#N/A	PRJNA516035	SAMN10781340
PL201	REF-WMA	0.9914	WMA	NA	NA	M	HY	USA	MS	33.4957	-88.4273	2009-11-29	PRJNA516035	SAMN10781341
PL202	REF-WMA	1	WMA	NA	NA	M	AHY	USA	MS	34.0075	-90.0539	2009-12-19	PRJNA516035	SAMN10781342
PL216	REF-WMA	1	WMA	NA	NA	F	HY	USA	AR	35.5642	-90.7222	2009-11-23	PRJNA516035	SAMN10781355
PL217	REF-WMA	1	WMA	NA	NA	F	AHY	USA	AR	36.2328	-90.7258	2009-11-21	PRJNA516035	SAMN10781356
PL218	REF-WMA	0.9941	WMA	NA	NA	F	AHY	USA	MS	34.8303	-90.1491	2009-12-27	PRJNA516035	SAMN10781357
PL219	REF-WMA	0.9794	WMA	NA	NA	F	HY	USA	IA	43.4044	-94.8336	2009-11-28	PRJNA516035	SAMN10781358
PL222	REF-WMA	1	WMA	NA	NA	M	AHY	USA	IA	41.0342	-93.7683	2009-11-07	PRJNA516035	SAMN10781360
PL252	REF-WMA	1	WMA	NA	NA	M	-	USA	ND	46.27	-96.95	2009-11-25	PRJNA516035	SAMN10781361
PL840	REF-WMA	0.9783	WMA	NA	NA	F	HY	USA	NC	35.5158	-77.1006	2010-01-01	PRJNA516035	SAMN10781512
UAMX1739	REF-WMA	1	WMA	NA	NA	M	-	USA	AK	52.8763	-172.891	2001-06-01	PRJNA516035	SAMN10781574
UAMX811	REF-WMA	1	WMA	NA	NA	M	-	USA	AK	64.8	-147.7	1999-04-02	PRJNA516035	SAMN10781576
UAMX812	REF-WMA	1	WMA	NA	NA	F	-	USA	AK	64.8	-147.7	1999-04-29	PRJNA516035	SAMN10781577
PL105	REF-WMA	1	WMA	NA	NA	M	-	USA	OH	39.8784	-82.8838	2010-01-03	PRJNA516035	SAMN10781315
PL121317	REF-WMA	1	WMA	NA	NA	M	HY	USA	NM	32.1412	-106.699	2017-12-13	TBD	TBD
PL121516	REF-WMA	0.9926	WMA	NA	NA	M	AHY	USA	CA	39.2225	-121.96	2016-12-15	TBD	TBD
PL012020MAf	REF-WMA	0.9866	WMA	NA	NA	F	HY	USA	NM	32.9854	-107.287	2020-01-20	TBD	TBD
PL012020MAm	REF-WMA	1	WMA	NA	NA	M	HY	USA	NM	32.9854	-107.287	2020-01-20	TBD	TBD
PL112316	REF-WMA	0.9616	WMA	NA	NA	M	HY	USA	NM	32.954	-107.296	2016-11-23	TBD	TBD
PL010821MAm1	REF-WMA	1	WMA	NA	NA	M	HY	USA	NM	32.9742	-107.291	2021-01-08	TBD	TBD
PL010821MAm2	REF-WMA	1	WMA	NA	NA	M	HY	USA	NM	32.9742	-107.291	2021-01-08	TBD	TBD
PL010821MAm3	REF-WMA	1	WMA	NA	NA	M	AHY	USA	NM	32.9742	-107.291	2021-01-08	TBD	TBD
PL010821MAm4	REF-WMA	1	WMA	NA	NA	M	AHY	USA	NM	32.9742	-107.291	2021-01-08	TBD	TBD
OH152	OH	0.8301	FX-WMA	45	-88.92	F	HY	USA	OH	41.4347	-83.0046	2019-11-18	TBD	TBD
OH200	OH	0.9106	F3-WMA	67	-139.34	M	HY	USA	OH	41.4647	-82.9966	2019-12-10	TBD	TBD
OH222	OH	0.9644	WMA	17	-124.82	M	HY	USA	OH	41.4647	-82.9966	2019-10-21	TBD	TBD
OH114	OH	0.9376	FX-WMA	49	-122.05	F	HY	USA	OH	41.4647	-82.9966	2019-11-22	TBD	TBD
OH51	OH	0.9271	FX-WMA	12	-84.19	F	HY	USA	OH	41.4647	-82.9966	2019-10-16	TBD	TBD
OH68	OH	0.9767	WMA	9	-98.29	M	HY	USA	OH	41.4347	-83.0046	2019-10-13	TBD	TBD
OH85	OH	0.7564	FX-WMA	47	-89.71	M	HY	USA	OH	41.4347	-83.0046	2019-11-20	TBD	TBD
OH136	OH	1	WMA	42	-129.86	M	HY	USA	OH	41.4347	-83.0046	2019-11-15	TBD	TBD
OH137	OH	0.9501	WMA	43	-117.65	F	HY	USA	OH	41.4347	-83.0046	2019-11-16	TBD	TBD
OH138	OH	0.93	FX-WMA	38	-145.62	F	HY	USA	OH	41.4647	-82.9966	2019-11-11	TBD	TBD
OH139	OH	0.5726	FX-WMA	50	-98.54	M	HY	USA	OH	41.4647	-82.9966	2019-11-23	TBD	TBD
OH142	OH	0.8331	FX-WMA	43	-127.46	M	HY	USA	OH	41.4647	-82.9966	2019-11-16	TBD	TBD
OH143	OH	0.8588	FX-WMA	47	-106.84	M	HY	USA	OH	41.4647	-82.9966	2019-11-20	TBD	TBD
OH145	OH	0.9633	WMA	52	-155.07	M	HY	USA	OH	41.4647	-82.9966	2019-11-25	TBD	TBD
OH147	OH	0.9236	FX-WMA	42	-109.92	M	HY	USA	OH	41.4347	-83.0046	2019-11-15	TBD	TBD
OH149	OH	0.9768	WMA	52	-163.02	F	HY	USA	OH	41.4647	-82.9966	2019-11-25	TBD	TBD
OH150	OH	0.9655	WMA	43	-90.79	M	HY	USA	OH	41.4647	-82.9966	00:00:00	TBD	TBD
OH151	OH	0.9635	WMA	42	-123.22	F	HY	USA	OH	41.4347	-83.0046	2019-11-15	TBD	TBD
OH153	OH	0.9068	F3-WMA	48	-119.47	F	HY	USA	OH	41.4347	-83.0046	2019-11-21	TBD	TBD
OH154	OH	0.9171	FX-WMA	22	-105.36	M	HY	USA	OH	41.4347	-83.0046	2019-10-26	TBD	TBD
OH158	OH	0.9131	F3-WMA	48	-120.18	M	HY	USA	OH	41.4347	-83.0046	2019-11-21	TBD	TBD
OH159	OH	0.9902	WMA	22	-148.95	F	HY	USA	OH	41.4347	-83.0046	2019-10-26	TBD	TBD
OH161	OH	0.9381	FX-WMA	49	-88.86	F	HY	USA	OH	41.4647	-82.9966	2019-11-22	TBD	TBD
OH163	OH	0.83	FX-WMA	48	-99.03	M	HY	USA	OH	41.4647	-82.9966	2019-11-21	TBD	TBD
OH164	OH	0.6795	FX-WMA	52	-78.88	M	HY	USA	OH	41.4647	-82.9966	2019-11-25	TBD	TBD
OH166	OH	0.9106	F3-WMA	49	-91.22	M	HY	USA	OH	41.4647	-82.9966	2019-11-22	TBD	TBD
OH168	OH	1	WMA	53	-140.42	M	HY	USA	OH	41.4347	-83.0046	2019-11-26	TBD	TBD
OH170	OH	0.9503	WMA	54	-122.67	F	HY	USA	OH	41.4647	-82.9966	2019-11-27	TBD	TBD
OH172	OH	0.8706	FX-WMA	54	-103.41	F	HY	USA	OH	41.4647	-82.9966	2019-11-27	TBD	TBD
OH173	OH	0.9352	FX-WMA	53	-149.82	M	HY	USA	OH	41.4647	-82.9966	2019-11-26	TBD	TBD
OH174	OH	0.7137	FX-WMA	54	-73.73	F	HY	USA	OH	41.4647	-82.9966	2019-11-27	TBD	TBD
OH175	OH	0.9418	FX-WMA	54	-130.26	F	HY	USA	OH	41.4647	-82.9966	2019-11-27	TBD	TBD
OH176	OH	0.8923	FX-WMA	54	-98.74	F	HY	USA	OH	41.4647	-82.9966	2019-11-27	TBD	TBD
OH178	OH	0.8017	FX-WMA	56	-128.66	M	HY	USA	OH	41.4347	-83.0046	2019-11-29	TBD	TBD
OH201	OH	0.9483	WMA	74	-102.71	F	HY	USA	OH	41.4647	-82.9966	2019-12-17	TBD	TBD
OH202	OH	0.928	FX-WMA	60	-117.07	M	HY	USA	OH	41.4347	-83.0046	2019-12-03	TBD	TBD
OH203	OH	0.9999	WMA	60	-105.91	M	HY	USA	OH	41.4347	-83.0046	2019-12-03	TBD	TBD
OH204	OH	0.8572	FX-WMA	60	-114.99	M	HY	USA	OH	41.4347	-83.0046	2019-12-03	TBD	TBD
OH205	OH	0.9678	WMA	60	-114.03	M	HY	USA	OH	41.4347	-83.0046	2019-12-03	TBD	TBD
OH206	OH	0.9292	FX-WMA	60	-92.73	M	HY	USA	OH	41.4347	-83.0046	2019-12-03	TBD	TBD
OH207	OH	0.9141	F3-WMA	57	-83.99	F	HY	USA	OH	41.4347	-83.0046	2019-11-30	TBD	TBD
OH208	OH	0.957	WMA	57	-132.29	F	HY	USA	OH	41.4347	-83.0046	2019-11-30	TBD	TBD
OH209	OH	0.9168	FX-WMA	57	-102.01	M	HY	USA	OH	41.4347	-83.0046	2019-11-30	TBD	TBD
OH211	OH	0.9149	F3-WMA	57	-105.36	F	HY	USA	OH	41.4347	-83.0046	2019-11-30	TBD	TBD
OH214	OH	0.9883	WMA	60	-176.88	M	HY	USA	OH	41.4347	-83.0046	2019-12-03	TBD	TBD
OH216	OH	0.9763	WMA	60	-128.43	M	HY	USA	OH	41.4347	-83.0046	2019-12-03	TBD	TBD
OH217	OH	0.914	F3-WMA	18	-126.92	M	HY	USA	OH	41.4347	-83.0046	2019-10-22	TBD	TBD
OH219	OH	0.9215	FX-WMA	18	-159.9	F	HY	USA	OH	41.4347	-83.0046	2019-10-22	TBD	TBD
OH220	OH	0.8577	FX-WMA	18	-96.11	F	HY	USA	OH	41.4347	-83.0046	2019-10-22	TBD	TBD
OH221	OH	0.9131	F3-WMA	18	-81.43	M	HY	USA	OH	41.4347	-83.0046	2019-10-22	TBD	TBD
OH223	OH	0.8112	FX-WMA	18	-125.88	M	HY	USA	OH	41.4647	-82.9966	2019-10-22	TBD	TBD
OH224	OH	0.8462	FX-WMA	18	-107.34	M	HY	USA	OH	41.4647	-82.9966	2019-10-22	TBD	TBD
OH225	OH	0.9439	FX-WMA	19	-116.51	F	HY	USA	OH	41.4647	-82.9966	2019-10-23	TBD	TBD
OH226	OH	0.9474	WMA	19	-126.89	F	HY	USA	OH	41.4647	-82.9966	2019-10-23	TBD	TBD
OH227	OH	0.9448	FX-WMA	20	-154.51	F	HY	USA	OH	41.4347	-83.0046	2019-10-24	TBD	TBD
OH228	OH	0.9318	FX-WMA	20	-71.92	F	HY	USA	OH	41.4347	-83.0046	2019-10-24	TBD	TBD
OH229	OH	0.8758	FX-WMA	20	-89.13	F	HY	USA	OH	41.4347	-83.0046	2019-10-24	TBD	TBD
OH111	OH	0.9293	FX-WMA	38	-126.1	M	HY	USA	OH	41.4647	-82.9966	2019-11-11	TBD	TBD
OH112	OH	0.8893	FX-WMA	46	-72.72	M	HY	USA	OH	41.4647	-82.9966	2019-11-19	TBD	TBD
OH113	OH	0.9583	WMA	46	-116.76	M	HY	USA	OH	41.4647	-82.9966	2019-11-19	TBD	TBD
OH115	OH	0.9861	WMA	38	-96.82	M	HY	USA	OH	41.4647	-82.9966	2019-11-11	TBD	TBD
OH116	OH	0.8493	FX-WMA	47	-65.67	F	HY	USA	OH	41.4347	-83.0046	2019-11-20	TBD	TBD
OH118	OH	0.3873	FX-GFM	46	-99.46	F	HY	USA	OH	41.4347	-83.0046	2019-11-19	TBD	TBD
OH119	OH	0.9778	WMA	38	-144.86	F	HY	USA	OH	41.4647	-82.9966	2019-11-11	TBD	TBD
OH120	OH	0.4967	F1	43	-101.06	M	HY	USA	OH	41.4347	-83.0046	2019-11-16	TBD	TBD
OH252	OH	0.9266	FX-WMA	53	-52.27	F	HY	USA	OH	41.4647	-82.9966	2019-11-26	TBD	TBD
OH121	OH	0.8791	FX-WMA	49	-94.23	F	HY	USA	OH	41.4647	-82.9966	2019-11-22	TBD	TBD
OH123	OH	0.9089	F3-WMA	43	-54.9	M	HY	USA	OH	41.4347	-83.0046	2019-11-16	TBD	TBD
OH125	OH	0.9358	FX-WMA	37	-137.82	F	HY	USA	OH	41.4347	-83.0046	2019-11-10	TBD	TBD
OH126	OH	0.9771	WMA	50	-78.29	F	HY	USA	OH	41.4647	-82.9966	2019-11-23	TBD	TBD
OH127	OH	1	WMA	38	-107.13	F	HY	USA	OH	41.4647	-82.9966	2019-11-11	TBD	TBD
OH128	OH	0.9786	WMA	43	-134.47	M	HY	USA	OH	41.4647	-82.9966	2019-11-16	TBD	TBD
OH12	OH	0.9109	F3-WMA	14	-104.71	M	HY	USA	OH	41.4347	-83.0046	2019-10-18	TBD	TBD
OH130	OH	1	WMA	43	-128.99	M	HY	USA	OH	41.4347	-83.0046	2019-11-16	TBD	TBD
OH132	OH	1	WMA	43	-134.83	M	HY	USA	OH	41.4347	-83.0046	2019-11-16	TBD	TBD
OH133	OH	0.9476	WMA	43	-81.08	M	HY	USA	OH	41.4647	-82.9966	2019-11-16	TBD	TBD
OH134	OH	0.7117	FX-WMA	37	-61.62	M	HY	USA	OH	41.4347	-83.0046	2019-11-10	TBD	TBD
OH135	OH	0.9902	WMA	37	-99.04	F	HY	USA	OH	41.4347	-83.0046	2019-11-10	TBD	TBD
OH13	OH	1	WMA	14	-92.11	M	HY	USA	OH	41.4647	-82.9966	2019-10-18	TBD	TBD
OH14	OH	0.764	FX-WMA	17	-88.3	M	HY	USA	OH	41.4347	-83.0046	2019-10-21	TBD	TBD
OH15	OH	0.9418	FX-WMA	14	-118.74	M	HY	USA	OH	41.4647	-82.9966	2019-10-18	TBD	TBD
OH16	OH	0.9035	F3-WMA	14	-127.29	F	HY	USA	OH	41.4347	-83.0046	2019-10-18	TBD	TBD
OH17	OH	0.9155	FX-WMA	15	-126.64	M	HY	USA	OH	41.4647	-82.9966	2019-10-19	TBD	TBD
OH20	OH	0.9452	WMA	17	-93.66	M	HY	USA	OH	41.4347	-83.0046	2019-10-21	TBD	TBD
OH21	OH	0.887	FX-WMA	9	-97.58	M	HY	USA	OH	41.4347	-83.0046	2019-10-13	TBD	TBD
OH22	OH	0.9211	FX-WMA	17	-77.33	M	HY	USA	OH	41.4347	-83.0046	2019-10-21	TBD	TBD
OH23	OH	0.9244	FX-WMA	9	-112.81	M	HY	USA	OH	41.4647	-82.9966	2019-10-13	TBD	TBD
OH40	OH	0.8611	FX-WMA	15	-93.68	F	HY	USA	OH	41.4347	-83.0046	2019-10-19	TBD	TBD
OH41	OH	0.9721	WMA	15	-130.34	F	HY	USA	OH	41.4347	-83.0046	2019-10-19	TBD	TBD
OH42	OH	0.7016	FX-WMA	10	-82.56	F	HY	USA	OH	41.4647	-82.9966	2019-10-14	TBD	TBD
OH43	OH	0.9553	WMA	8	-123.52	M	HY	USA	OH	41.4347	-83.0046	2019-10-12	TBD	TBD
OH44	OH	0.7704	F2-WMA	10	-106.91	M	HY	USA	OH	41.4347	-83.0046	2019-10-14	TBD	TBD
OH45	OH	0.8657	FX-WMA	8	-129.88	M	HY	USA	OH	41.4347	-83.0046	2019-10-12	TBD	TBD
OH46	OH	0.9179	FX-WMA	10	-62.13	M	HY	USA	OH	41.4347	-83.0046	2019-10-14	TBD	TBD
OH47	OH	0.8998	F3-WMA	10	-80.78	F	HY	USA	OH	41.4647	-82.9966	2019-10-14	TBD	TBD
OH48	OH	0.8086	FX-WMA	8	-80.61	M	HY	USA	OH	41.4647	-82.9966	2019-10-12	TBD	TBD
OH49	OH	0.8712	FX-WMA	11	-80.61	F	HY	USA	OH	41.4647	-82.9966	2019-10-15	TBD	TBD
OH50	OH	0.9195	FX-WMA	8	-108.52	M	HY	USA	OH	41.4647	-82.9966	2019-10-12	TBD	TBD
OH52	OH	1	WMA	8	-82.17	M	HY	USA	OH	41.4647	-82.9966	2019-10-12	TBD	TBD
OH53	OH	0.8263	FX-WMA	8	-107.69	M	HY	USA	OH	41.4347	-83.0046	2019-10-12	TBD	TBD
OH54	OH	0.9845	WMA	9	-112.82	F	HY	USA	OH	41.4647	-82.9966	2019-10-13	TBD	TBD
OH55	OH	0.9188	FX-WMA	9	-115.77	F	HY	USA	OH	41.4647	-82.9966	2019-10-13	TBD	TBD
OH57	OH	1	WMA	9	-132.47	M	HY	USA	OH	41.4347	-83.0046	2019-10-13	TBD	TBD
OH58	OH	0.8985	F3-WMA	9	-103.54	M	HY	USA	OH	41.4347	-83.0046	2019-10-13	TBD	TBD
OH59	OH	0.9257	FX-WMA	9	-132.08	M	HY	USA	OH	41.4647	-82.9966	2019-10-13	TBD	TBD
OH5	OH	0.8547	FX-WMA	2	-103.91	F	HY	USA	OH	41.4347	-83.0046	2019-10-06	TBD	TBD
OH60	OH	0.8574	FX-WMA	9	-87.57	F	HY	USA	OH	41.4647	-82.9966	2019-10-13	TBD	TBD
OH61	OH	0.9218	FX-WMA	8	-106.63	M	HY	USA	OH	41.4647	-82.9966	2019-10-12	TBD	TBD
OH62	OH	0.9186	FX-WMA	9	-92.28	F	HY	USA	OH	41.4647	-82.9966	2019-10-13	TBD	TBD
OH63	OH	0.8014	FX-WMA	8	-79.99	M	HY	USA	OH	41.4347	-83.0046	2019-10-12	TBD	TBD
OH64	OH	1	WMA	15	-128.88	M	HY	USA	OH	41.4347	-83.0046	2019-10-19	TBD	TBD
OH65	OH	0.9647	WMA	8	-99.82	M	HY	USA	OH	41.4647	-82.9966	2019-10-12	TBD	TBD
OH66	OH	0.8618	FX-WMA	12	-128.24	M	HY	USA	OH	41.4647	-82.9966	2019-10-16	TBD	TBD
OH67	OH	0.8443	FX-WMA	10	-117.29	M	HY	USA	OH	41.4647	-82.9966	2019-10-14	TBD	TBD
OH69	OH	0.8835	FX-WMA	15	-84.14	F	HY	USA	OH	41.4647	-82.9966	2019-10-19	TBD	TBD
OH6	OH	0.9887	WMA	15	-118.88	F	HY	USA	OH	41.4347	-83.0046	2019-10-19	TBD	TBD
OH70	OH	0.7903	FX-WMA	15	-77.19	M	HY	USA	OH	41.4647	-82.9966	2019-10-19	TBD	TBD
OH71	OH	0.9483	WMA	15	-122.46	F	HY	USA	OH	41.4347	-83.0046	2019-10-19	TBD	TBD
OH73	OH	0.9718	WMA	0	-87.98	M	HY	USA	OH	41.4647	-82.9966	2019-10-04	TBD	TBD
OH75	OH	0.8754	FX-WMA	12	-143.46	M	HY	USA	OH	41.4647	-82.9966	2019-10-16	TBD	TBD
OH76	OH	0.8965	F3-WMA	15	-93.49	M	HY	USA	OH	41.4647	-82.9966	2019-10-19	TBD	TBD
OH77	OH	0.883	FX-WMA	15	-113.14	F	HY	USA	OH	41.4647	-82.9966	2019-10-19	TBD	TBD
OH78	OH	0.9838	WMA	15	-166.65	M	HY	USA	OH	41.4647	-82.9966	2019-10-19	TBD	TBD
OH79	OH	0.8863	FX-WMA	12	-105.74	M	HY	USA	OH	41.4647	-82.9966	2019-10-16	TBD	TBD
OH7	OH	0.969	WMA	8	-100.52	M	HY	USA	OH	41.4647	-82.9966	2019-10-12	TBD	TBD
OH80	OH	1	WMA	15	-150.06	F	HY	USA	OH	41.4647	-82.9966	2019-10-19	TBD	TBD
OH81	OH	0.8566	FX-WMA	15	-134.93	M	HY	USA	OH	41.4647	-82.9966	2019-10-19	TBD	TBD
OH82	OH	0.951	WMA	14	-141.86	F	HY	USA	OH	41.4647	-82.9966	2019-10-18	TBD	TBD
OH83	OH	0.8909	FX-WMA	37	-127.56	F	HY	USA	OH	41.4647	-82.9966	2019-11-10	TBD	TBD
OH86	OH	0.8862	FX-WMA	38	-93.55	M	HY	USA	OH	41.4647	-82.9966	2019-11-11	TBD	TBD
OH87	OH	0.9244	FX-WMA	47	-82.09	M	HY	USA	OH	41.4647	-82.9966	2019-11-20	TBD	TBD
OH88	OH	0.8999	F3-WMA	37	-147.84	F	HY	USA	OH	41.4347	-83.0046	2019-11-10	TBD	TBD
OH89	OH	0.9209	FX-WMA	47	-89.59	M	HY	USA	OH	41.4647	-82.9966	2019-11-20	TBD	TBD
OH8	OH	0.6917	FX-WMA	14	-97.9	M	HY	USA	OH	41.4347	-83.0046	2019-10-18	TBD	TBD
OH90	OH	0.8087	FX-WMA	37	-127.7	F	HY	USA	OH	41.4347	-83.0046	2019-11-10	TBD	TBD
OH91	OH	0.8428	FX-WMA	44	-129.12	M	HY	USA	OH	41.2381	-82.9439	2019-11-17	TBD	TBD
OH93	OH	0.9629	WMA	40	-146.07	M	HY	USA	OH	41.4606	-82.8071	2019-11-13	TBD	TBD
OH94	OH	0.8949	FX-WMA	47	-137.34	F	HY	USA	OH	41.4647	-82.9966	2019-11-20	TBD	TBD
OH95	OH	0.9475	WMA	37	-132.48	M	HY	USA	OH	41.4347	-83.0046	2019-11-10	TBD	TBD
OH96	OH	0.7814	F2-WMA	47	-111.64	M	HY	USA	OH	41.4347	-83.0046	2019-11-20	TBD	TBD
OH97	OH	0.4715	F1	40	-105.77	M	HY	USA	OH	41.4606	-82.8071	2019-11-13	TBD	TBD
OH98	OH	0.7206	FX-WMA	37	-98.53	M	HY	USA	OH	41.4347	-83.0046	2019-11-10	TBD	TBD
OH99	OH	0.9346	FX-WMA	47	-96.39	F	HY	USA	OH	41.4347	-83.0046	2019-11-20	TBD	TBD
OH179	OH	1	WMA	56	-144.7	F	HY	USA	OH	41.4347	-83.0046	2019-11-29	TBD	TBD
OH243	OH	0.9069	F3-WMA	36	-97.72	M	HY	USA	OH	41.4347	-83.0046	2019-11-09	TBD	TBD
OH266	OH	0.9967	WMA	36	-168.664	M	HY	USA	OH	41.4647	-82.9966	2019-11-09	TBD	TBD
OH283	OH	1	WMA	54	-133.042	M	HY	USA	OH	41.4647	-82.9966	2019-11-27	TBD	TBD
OH34	OH	0.953	WMA	14	-94.09	M	HY	USA	OH	41.4347	-83.0046	2019-10-18	TBD	TBD
OH300	OH	0.9315	FX-WMA	37	-127.13	M	HY	USA	OH	41.4647	-82.9966	00:00:00	TBD	TBD
OH177	OH	0.8511	FX-WMA	53	-143.24	M	HY	USA	OH	41.4347	-83.0046	2019-11-26	TBD	TBD
OH180	OH	0.9568	WMA	56	-90.98	M	HY	USA	OH	41.4347	-83.0046	2019-11-29	TBD	TBD
OH181	OH	0.8994	F3-WMA	56	-138.72	M	HY	USA	OH	41.4347	-83.0046	2019-11-29	TBD	TBD
OH182	OH	0.9934	WMA	56	-109.47	F	HY	USA	OH	41.4347	-83.0046	2019-11-29	TBD	TBD
OH183	OH	0.9589	WMA	63	-116.54	F	HY	USA	OH	41.4647	-82.9966	2019-12-06	TBD	TBD
OH184	OH	1	WMA	63	-110.54	M	HY	USA	OH	41.4647	-82.9966	2019-12-06	TBD	TBD
OH185	OH	0.9003	F3-WMA	57	-130.85	F	HY	USA	OH	41.4347	-83.0046	2019-11-30	TBD	TBD
OH187	OH	0.8882	FX-WMA	67	-103.78	M	HY	USA	OH	41.4347	-83.0046	2019-12-10	TBD	TBD
OH188	OH	0.8138	FX-WMA	66	-140.53	F	HY	USA	OH	41.4347	-83.0046	2019-12-09	TBD	TBD
OH189	OH	0.8475	FX-WMA	67	-114.32	M	HY	USA	OH	41.4347	-83.0046	2019-12-10	TBD	TBD
OH190	OH	0.8908	FX-WMA	67	-82.92	M	HY	USA	OH	41.4347	-83.0046	2019-12-10	TBD	TBD
OH191	OH	0.6971	FX-WMA	61	-85.68	M	HY	USA	OH	41.4347	-83.0046	2019-12-04	TBD	TBD
OH194	OH	1	WMA	62	-142.92	M	HY	USA	OH	41.4647	-82.9966	2019-12-05	TBD	TBD
OH195	OH	0.9694	WMA	62	-91.19	F	HY	USA	OH	41.4647	-82.9966	2019-12-05	TBD	TBD
OH196	OH	0.912	F3-WMA	62	-131.71	F	HY	USA	OH	41.4647	-82.9966	2019-12-05	TBD	TBD
OH197	OH	0.9014	F3-WMA	56	-152.06	M	HY	USA	OH	41.4347	-83.0046	2019-11-29	TBD	TBD
OH198	OH	0.9644	WMA	63	-148.86	M	HY	USA	OH	41.4347	-83.0046	2019-12-06	TBD	TBD
OH199	OH	0.8091	FX-WMA	67	-90.72	M	HY	USA	OH	41.4347	-83.0046	2019-12-10	TBD	TBD
OH230	OH	0.8579	FX-WMA	22	-84.98	F	HY	USA	OH	41.4347	-83.0046	2019-10-26	TBD	TBD
OH232	OH	0.9519	WMA	22	-108.83	M	HY	USA	OH	41.4347	-83.0046	2019-10-26	TBD	TBD
OH233	OH	0.9018	F3-WMA	22	-118.09	M	HY	USA	OH	41.4347	-83.0046	2019-10-26	TBD	TBD
OH234	OH	0.8517	FX-WMA	18	-79.72	M	HY	USA	OH	41.4347	-83.0046	2019-10-22	TBD	TBD
OH235	OH	0.8964	F3-WMA	18	-91.11	F	HY	USA	OH	41.4347	-83.0046	2019-10-22	TBD	TBD
OH236	OH	0.4416	F1	18	-110.76	M	HY	USA	OH	41.4347	-83.0046	2019-10-22	TBD	TBD
OH237	OH	0.9251	FX-WMA	19	-156.08	F	HY	USA	OH	41.4647	-82.9966	2019-10-23	TBD	TBD
OH238	OH	0.8849	FX-WMA	19	-104.86	M	HY	USA	OH	41.4647	-82.9966	2019-10-23	TBD	TBD
OH240	OH	0.9534	WMA	19	-90.24	M	HY	USA	OH	41.4647	-82.9966	2019-10-23	TBD	TBD
OH242	OH	0.7591	FX-WMA	19	-75.93	M	HY	USA	OH	41.4347	-83.0046	2019-10-23	TBD	TBD
OH245	OH	0.8851	FX-WMA	64	-129.75	F	HY	USA	OH	41.4347	-83.0046	2019-12-07	TBD	TBD
OH246	OH	0.8986	F3-WMA	19	-94.3	F	HY	USA	OH	41.4647	-82.9966	2019-10-23	TBD	TBD
OH248	OH	0.9642	WMA	36	-95.66	F	HY	USA	OH	41.4647	-82.9966	2019-11-09	TBD	TBD
OH250	OH	0.9322	FX-WMA	36	-141.72	F	HY	USA	OH	41.4647	-82.9966	2019-11-09	TBD	TBD
OH254	OH	0.8612	FX-WMA	36	-106.2	M	HY	USA	OH	41.4647	-82.9966	2019-11-09	TBD	TBD
OH256	OH	0.9392	FX-WMA	36	-97.55	F	HY	USA	OH	41.4347	-83.0046	2019-11-09	TBD	TBD
OH257	OH	0.8202	FX-WMA	19	-130.61	F	HY	USA	OH	41.4647	-82.9966	2019-10-23	TBD	TBD
OH258	OH	0.9911	WMA	76	-161.15	M	HY	USA	OH	41.4347	-83.0046	2019-12-19	TBD	TBD
OH259	OH	0.5634	FX-WMA	62	-87.09	M	HY	USA	OH	41.4647	-82.9966	2019-12-05	TBD	TBD
OH260	OH	0.9535	WMA	54	-98.25	M	HY	USA	OH	41.4347	-83.0046	2019-11-27	TBD	TBD
OH261	OH	0.9425	FX-WMA	76	-104.73	M	HY	USA	OH	41.4347	-83.0046	2019-12-19	TBD	TBD
OH262	OH	1	WMA	61	-138.38	M	HY	USA	OH	41.4347	-83.0046	2019-12-04	TBD	TBD
OH263	OH	0.9234	FX-WMA	61	-102.26	F	HY	USA	OH	41.4347	-83.0046	2019-12-04	TBD	TBD
OH264	OH	0.9607	WMA	61	-117.85	M	HY	USA	OH	41.4347	-83.0046	2019-12-04	TBD	TBD
OH265	OH	1	WMA	61	-160.36	F	HY	USA	OH	41.4347	-83.0046	2019-12-04	TBD	TBD
OH267	OH	0.8727	FX-WMA	36	-91.796	M	HY	USA	OH	41.4347	-83.0046	2019-11-09	TBD	TBD
OH269	OH	0.9282	FX-WMA	36	-96.1659	F	HY	USA	OH	41.4347	-83.0046	2019-11-09	TBD	TBD
OH270	OH	0.9211	FX-WMA	64	-87.2285	F	HY	USA	OH	41.4347	-83.0046	2019-12-07	TBD	TBD
OH271	OH	0.9552	WMA	54	-60.3506	M	HY	USA	OH	41.4347	-83.0046	2019-11-27	TBD	TBD
OH18	OH	0.6815	FX-WMA	17	-97.83	M	HY	USA	OH	41.4347	-83.0046	2019-10-21	TBD	TBD
OH272	OH	0.8608	FX-WMA	54	-109.467	M	HY	USA	OH	41.4347	-83.0046	2019-11-27	TBD	TBD
OH19	OH	0.9167	FX-WMA	15	-139.62	F	HY	USA	OH	41.4647	-82.9966	2019-10-19	TBD	TBD
OH274	OH	0.8591	FX-WMA	54	-126.344	M	HY	USA	OH	41.4647	-82.9966	2019-11-27	TBD	TBD
OH275	OH	0.5924	FX-WMA	54	-71.2257	M	HY	USA	OH	41.4647	-82.9966	2019-11-27	TBD	TBD
OH276	OH	0.9365	FX-WMA	64	-156.89	F	HY	USA	OH	41.4347	-83.0046	2019-12-07	TBD	TBD
OH277	OH	0.9629	WMA	64	-100.574	M	HY	USA	OH	41.4347	-83.0046	2019-12-07	TBD	TBD
OH278	OH	0.7205	FX-WMA	64	-196.591	M	HY	USA	OH	41.4347	-83.0046	2019-12-07	TBD	TBD
OH24	OH	1	WMA	14	-103.32	F	HY	USA	OH	41.4347	-83.0046	2019-10-18	TBD	TBD
OH279	OH	0.8296	FX-WMA	54	-105.768	F	HY	USA	OH	41.4647	-82.9966	2019-11-27	TBD	TBD
OH25	OH	0.9596	WMA	15	-154.48	M	HY	USA	OH	41.4347	-83.0046	2019-10-19	TBD	TBD
OH280	OH	0.9426	FX-WMA	54	-93.0089	M	HY	USA	OH	41.4647	-82.9966	2019-11-27	TBD	TBD
OH26	OH	0.9068	F3-WMA	15	-120.24	M	HY	USA	OH	41.4347	-83.0046	2019-10-19	TBD	TBD
OH281	OH	1	WMA	54	-117.161	F	HY	USA	OH	41.4647	-82.9966	2019-11-27	TBD	TBD
OH27	OH	0.8022	FX-WMA	9	-94.75	M	HY	USA	OH	41.4647	-82.9966	2019-10-13	TBD	TBD
OH282	OH	0.6608	FX-WMA	54	-119.753	M	HY	USA	OH	41.4647	-82.9966	2019-11-27	TBD	TBD
OH28	OH	0.7601	FX-WMA	15	-67.92	M	HY	USA	OH	41.4347	-83.0046	2019-10-19	TBD	TBD
OH29	OH	0.9085	F3-WMA	14	-72.94	M	HY	USA	OH	41.4347	-83.0046	2019-10-18	TBD	TBD
OH284	OH	0.8601	FX-WMA	64	-133.556	M	HY	USA	OH	41.4647	-82.9966	2019-12-07	TBD	TBD
OH2	OH	0.8398	FX-WMA	11	-48.24	F	HY	USA	OH	41.4347	-83.0046	2019-10-15	TBD	TBD
OH285	OH	0.9908	WMA	64	-141.521	M	HY	USA	OH	41.4347	-83.0046	2019-12-07	TBD	TBD
OH30	OH	0.8191	FX-WMA	44	-88.35	M	HY	USA	OH	41.4647	-82.9966	2019-11-17	TBD	TBD
OH286	OH	0.902	F3-WMA	64	-148.75	M	HY	USA	OH	41.4647	-82.9966	2019-12-07	TBD	TBD
OH31	OH	0.7311	FX-WMA	14	-58.31	F	HY	USA	OH	41.4347	-83.0046	2019-10-18	TBD	TBD
OH287	OH	0.9621	WMA	46	-150.936	F	HY	USA	OH	41.4347	-83.0046	2019-11-19	TBD	TBD
OH32	OH	1	WMA	14	-154.65	F	HY	USA	OH	41.4347	-83.0046	2019-10-18	TBD	TBD
OH288	OH	0.9363	FX-WMA	63	-161.047	M	HY	USA	OH	41.4647	-82.9966	2019-12-06	TBD	TBD
OH33	OH	0.8253	FX-WMA	9	-71.52	M	HY	USA	OH	41.4647	-82.9966	2019-10-13	TBD	TBD
OH289	OH	0.9737	WMA	62	-124.961	M	HY	USA	OH	41.4647	-82.9966	2019-12-05	TBD	TBD
OH290	OH	0.9279	FX-WMA	62	-103.701	M	HY	USA	OH	41.4347	-83.0046	2019-12-05	TBD	TBD
OH291	OH	0.95	WMA	76	-89.392	M	HY	USA	OH	41.4347	-83.0046	2019-12-19	TBD	TBD
OH35	OH	0.9859	WMA	10	-97.11	M	HY	USA	OH	41.4647	-82.9966	2019-10-14	TBD	TBD
OH292	OH	0.9763	WMA	76	-151.143	M	HY	USA	OH	41.4347	-83.0046	2019-12-19	TBD	TBD
OH36	OH	0.8782	FX-WMA	14	-96.28	M	HY	USA	OH	41.4647	-82.9966	2019-10-18	TBD	TBD
OH293	OH	0.9421	FX-WMA	76	-113.804	M	HY	USA	OH	41.4347	-83.0046	2019-12-19	TBD	TBD
OH37	OH	1	WMA	9	-108.13	F	HY	USA	OH	41.4647	-82.9966	2019-10-13	TBD	TBD
OH294	OH	0.8129	FX-WMA	76	-98.2698	M	HY	USA	OH	41.4347	-83.0046	2019-12-19	TBD	TBD
OH38	OH	0.8519	FX-WMA	15	-99.55	M	HY	USA	OH	41.4347	-83.0046	2019-10-19	TBD	TBD
OH295	OH	0.8146	FX-WMA	76	-106.949	M	HY	USA	OH	41.4347	-83.0046	2019-12-19	TBD	TBD
OH39	OH	0.973	WMA	15	-157.81	F	HY	USA	OH	41.4347	-83.0046	2019-10-19	TBD	TBD
OH297	OH	1	WMA	36	-159.4	F	HY	USA	OH	41.4647	-82.9966	0	TBD	TBD
OH299	OH	0.9154	FX-WMA	37	-126.82	M	HY	USA	OH	41.4647	-82.9966	0	TBD	TBD
OH3	OH	0.905	F3-WMA	2	-106.19	M	HY	USA	OH	41.4347	-83.0046	2019-10-06	TBD	TBD
OH301	OH	0.9816	WMA	37	-102.71	M	HY	USA	OH	41.4647	-82.9966	0	TBD	TBD
OH302	OH	0.977	WMA	37	-100.61	F	HY	USA	OH	41.4647	-82.9966	0	TBD	TBD
OH303	OH	0.9477	WMA	37	-107.21	M	HY	USA	OH	41.4647	-82.9966	0	TBD	TBD
OH304	OH	0.9592	WMA	37	-123.55	F	HY	USA	OH	41.4347	-83.0046	0	TBD	TBD
OH305	OH	0.9672	WMA	37	-174.55	M	HY	USA	OH	41.4647	-82.9966	0	TBD	TBD
OH307	OH	0.8693	FX-WMA	37	-139.2	M	HY	USA	OH	41.4347	-83.0046	0	TBD	TBD
OH308	OH	0.9393	FX-WMA	37	-116.89	F	HY	USA	OH	41.4347	-83.0046	0	TBD	TBD
OH309	OH	0.8691	FX-WMA	37	-107.94	M	HY	USA	OH	41.4347	-83.0046	0	TBD	TBD
OH311	OH	0.8986	F3-WMA	37	-142.5	M	HY	USA	OH	41.4347	-83.0046	0	TBD	TBD
OH312	OH	0.9208	FX-WMA	37	-156.27	M	HY	USA	OH	41.4647	-82.9966	0	TBD	TBD
OH313	OH	0.9222	FX-WMA	20	-115.12	F	HY	USA	OH	41.4347	-83.0046	0	TBD	TBD
OH315	OH	0.8505	FX-WMA	20	-86.21	F	HY	USA	OH	41.4347	-83.0046	0	TBD	TBD
OH4	OH	0.9453	WMA	1	-111.8	M	HY	USA	OH	41.4347	-83.0046	2019-10-05	TBD	TBD
OH316	OH	0.9417	FX-WMA	36	-152.71	M	HY	USA	OH	41.4647	-82.9966	0	TBD	TBD
OH317	OH	0.9763	WMA	20	-130.77	F	HY	USA	OH	41.4347	-83.0046	0	TBD	TBD
OH318	OH	0.9669	WMA	21	-132.33	F	HY	USA	OH	41.4347	-83.0046	0	TBD	TBD
OH319	OH	0.6088	FX-WMA	36	-111.68	F	HY	USA	OH	41.4347	-83.0046	0	TBD	TBD
OH320	OH	1	WMA	36	-149.43	M	HY	USA	OH	41.4347	-83.0046	0	TBD	TBD
OH322	OH	0.8506	FX-WMA	36	-109.02	M	HY	USA	OH	41.4347	-83.0046	0	TBD	TBD
OH323	OH	0.8367	FX-WMA	36	-103.48	M	HY	USA	OH	41.4347	-83.0046	0	TBD	TBD
OH56	OH	0.9146	F3-WMA	10	-143.02	M	HY	USA	OH	41.4647	-82.9966	2019-10-14	TBD	TBD
OH327	OH	0.955	WMA	21	-100.35	M	HY	USA	OH	41.4647	-82.9966	0	TBD	TBD
OH328	OH	0.978	WMA	21	-100.52	M	HY	USA	OH	41.4347	-83.0046	0	TBD	TBD
OH329	OH	0.7463	FX-WMA	21	-99.58	F	HY	USA	OH	41.4347	-83.0046	0	TBD	TBD
OH330	OH	0.8499	FX-WMA	21	-108.11	M	HY	USA	OH	41.4347	-83.0046	0	TBD	TBD
OH332	OH	0.8788	FX-WMA	54	-149.51	M	HY	USA	OH	41.4647	-82.9966	0	TBD	TBD
OH333	OH	0.9534	WMA	22	-101.33	F	HY	USA	OH	41.4347	-83.0046	0	TBD	TBD
OH334	OH	0.9438	FX-WMA	22	-131.5	F	HY	USA	OH	41.4347	-83.0046	0	TBD	TBD
OH335	OH	0.9773	WMA	37	-128.52	F	HY	USA	OH	41.4647	-82.9966	0	TBD	TBD
OH336	OH	1	WMA	37	-110.52	M	HY	USA	OH	41.4647	-82.9966	0	TBD	TBD
OH337	OH	1	WMA	37	-112.69	M	HY	USA	OH	41.4647	-82.9966	0	TBD	TBD
OH338	OH	0.8949	FX-WMA	37	-137.3	F	HY	USA	OH	41.4647	-82.9966	0	TBD	TBD
OH339	OH	0.9268	FX-WMA	37	-78.77	M	HY	USA	OH	41.4647	-82.9966	0	TBD	TBD
OH340	OH	0.94	FX-WMA	37	-112.92	M	HY	USA	OH	41.4647	-82.9966	0	TBD	TBD
OH341	OH	0.7561	FX-WMA	36	-93.55	M	HY	USA	OH	41.4647	-82.9966	0	TBD	TBD
OH342	OH	0.9719	WMA	36	-133.78	M	HY	USA	OH	41.4647	-82.9966	0	TBD	TBD
OH344	OH	0.9259	FX-WMA	36	-145.52	F	HY	USA	OH	41.4647	-82.9966	0	TBD	TBD
OH345	OH	0.9117	F3-WMA	36	-118.12	M	HY	USA	OH	41.4647	-82.9966	0	TBD	TBD
OH346	OH	0.9364	FX-WMA	49	-105.41	M	HY	USA	OH	41.4647	-82.9966	0	TBD	TBD
OH347	OH	0.9376	FX-WMA	37	-138.25	F	HY	USA	OH	41.4347	-83.0046	0	TBD	TBD
OH348	OH	0.9155	FX-WMA	49	-135.1	F	HY	USA	OH	41.4647	-82.9966	0	TBD	TBD
OH349	OH	0.7577	FX-WMA	52	-159.28	F	HY	USA	OH	41.4647	-82.9966	0	TBD	TBD
OH350	OH	0.8705	FX-WMA	21	-97.11	M	HY	USA	OH	41.4647	-82.9966	0	TBD	TBD
OH72	OH	0.9551	WMA	9	-124.13	M	HY	USA	OH	41.4647	-82.9966	2019-10-13	TBD	TBD
OH9	OH	0.9453	WMA	15	-148.07	F	HY	USA	OH	41.4347	-83.0046	2019-10-19	TBD	TBD
OH100	OH	0.8467	FX-WMA	40	-101.73	F	HY	USA	OH	41.4606	-82.8071	2019-11-13	TBD	TBD
OH101	OH	1	WMA	46	-141.25	F	HY	USA	OH	41.4347	-83.0046	2019-11-19	TBD	TBD
OH102	OH	1	WMA	47	-109.17	M	HY	USA	OH	41.4647	-82.9966	2019-11-20	TBD	TBD
OH103	OH	0.8919	FX-WMA	46	-116.36	M	HY	USA	OH	41.4347	-83.0046	2019-11-19	TBD	TBD
OH104	OH	0.7889	FX-WMA	46	-114.58	M	HY	USA	OH	41.4347	-83.0046	2019-11-19	TBD	TBD
OH106	OH	1	WMA	40	-59.6	M	HY	USA	OH	41.4606	-82.8071	2019-11-13	TBD	TBD
OH107	OH	0.8752	FX-WMA	46	-113.4	F	HY	USA	OH	41.4647	-82.9966	2019-11-19	TBD	TBD
OH108	OH	0.9414	FX-WMA	46	-135.91	M	HY	USA	OH	41.4347	-83.0046	2019-11-19	TBD	TBD
OH10	OH	0.9913	WMA	15	-129.5	F	HY	USA	OH	41.4647	-82.9966	2019-10-19	TBD	TBD
OH110	OH	0.9362	FX-WMA	49	-105.83	F	HY	USA	OH	41.4347	-83.0046	2019-11-22	TBD	TBD
OH11	OH	0.9645	WMA	8	-98.31	M	HY	USA	OH	41.4347	-83.0046	2019-10-12	TBD	TBD
OH1	OH	1	WMA	11	-89.17	F	HY	USA	OH	41.4347	-83.0046	2019-10-15	TBD	TBD
JIBNJ001	REF-GFM	0	GFM	NA	NA	M	HY	USA	NJ	40.0515	-74.5044	2017-12-02	PRJNA591912	SAMN13391143
JIBNJ002	REF-GFM	0	GFM	NA	NA	M	HY	USA	NJ	40.0515	-74.5044	2017-12-02	PRJNA591912	SAMN13391144
JIBNJ003	REF-GFM	0	GFM	NA	NA	M	HY	USA	NJ	40.0515	-74.5044	2017-12-02	PRJNA591912	SAMN13391145
JIBNJ004	REF-GFM	0	GFM	NA	NA	M	HY	USA	NJ	40.0515	-74.5044	2017-12-02	PRJNA591912	SAMN13391146
JIBNJ005	REF-GFM	0	GFM	NA	NA	M	HY	USA	NJ	40.0515	-74.5044	2017-12-02	PRJNA591912	SAMN13391147
JIBNJ006	REF-GFM	0	GFM	NA	NA	M	HY	USA	NJ	40.0515	-74.5044	2017-12-02	PRJNA591912	SAMN13391148
JIBNJ007	REF-GFM	0	GFM	NA	NA	M	HY	USA	NJ	40.0515	-74.5044	2017-12-02	PRJNA591912	SAMN13391149
JIBNJ008	REF-GFM	0	GFM	NA	NA	M	HY	USA	NJ	40.0515	-74.5044	2017-12-02	PRJNA591912	SAMN13391150
JIBNJ009	REF-GFM	0	GFM	NA	NA	M	HY	USA	NJ	40.0515	-74.5044	2017-12-02	PRJNA591912	SAMN13391151
JIBNJ010	REF-GFM	0	GFM	NA	NA	F	HY	USA	NJ	40.0515	-74.5044	2017-12-02	PRJNA591912	SAMN13391152
JIBNJ011	REF-GFM	0	GFM	NA	NA	F	HY	USA	NJ	40.0515	-74.5044	2017-12-02	PRJNA591912	SAMN13391153
JIBNJ012	REF-GFM	0	GFM	NA	NA	F	HY	USA	NJ	40.0515	-74.5044	2017-12-02	PRJNA591912	SAMN13391154
JIBNJ013	REF-GFM	0	GFM	NA	NA	F	HY	USA	NJ	40.0515	-74.5044	2017-12-02	PRJNA591912	SAMN13391155
JIBNJ014	REF-GFM	0	GFM	NA	NA	F	HY	USA	NJ	40.0515	-74.5044	2017-12-02	PRJNA591912	SAMN13391156
JIBNJ015	REF-GFM	0	GFM	NA	NA	F	HY	USA	NJ	40.0515	-74.5044	2017-12-02	PRJNA591912	SAMN13391157
JIBNJ016	REF-GFM	0	GFM	NA	NA	F	HY	USA	NJ	40.0515	-74.5044	2017-12-02	PRJNA591912	SAMN13391158
JIBNJ017	REF-GFM	0	GFM	NA	NA	M	HY	USA	NJ	40.0515	-74.5044	2017-12-02	PRJNA591912	SAMN13391159
JIBNJ018	REF-GFM	0	GFM	NA	NA	M	HY	USA	NJ	40.0515	-74.5044	2017-12-02	PRJNA591912	SAMN13391160
JIBNJ019	REF-GFM	0	GFM	NA	NA	F	HY	USA	NJ	40.0515	-74.5044	2017-12-02	PRJNA591912	SAMN13391161
JIBNJ020	REF-GFM	0	GFM	NA	NA	M	HY	USA	NJ	40.0515	-74.5044	2017-12-02	PRJNA591912	SAMN13391162
JIBNJ021	REF-GFM	0	GFM	NA	NA	M	HY	USA	NJ	40.0515	-74.5044	2017-12-02	PRJNA591912	SAMN13391163
JIBNJ022	REF-GFM	0	GFM	NA	NA	F	HY	USA	NJ	40.0515	-74.5044	2017-12-02	PRJNA591912	SAMN13391164
JIBNJ023	REF-GFM	0	GFM	NA	NA	M	HY	USA	NJ	40.0515	-74.5044	2017-12-02	PRJNA591912	SAMN13391165
JIBNJ024	REF-GFM	0	GFM	NA	NA	F	HY	USA	NJ	40.0515	-74.5044	2017-12-02	PRJNA591912	SAMN13391166
JIBNJ025	REF-GFM	0	GFM	NA	NA	M	HY	USA	NJ	40.0515	-74.5044	2017-12-02	PRJNA591912	SAMN13391167
JIBNJ026	REF-GFM	0	GFM	NA	NA	M	HY	USA	NJ	40.0515	-74.5044	2017-12-02	PRJNA591912	SAMN13391168
JIBNJ027	REF-GFM	0	GFM	NA	NA	M	HY	USA	NJ	40.0515	-74.5044	2017-12-02	PRJNA591912	SAMN13391169
JIBNJ028	REF-GFM	0	GFM	NA	NA	F	HY	USA	NJ	40.0515	-74.5044	2017-12-02	PRJNA591912	SAMN13391170
JIBNJ029	REF-GFM	0	GFM	NA	NA	M	HY	USA	NJ	40.0515	-74.5044	2017-12-02	PRJNA591912	SAMN13391171
JIBNJ030	REF-GFM	0	GFM	NA	NA	F	HY	USA	NJ	40.0515	-74.5044	2017-12-02	PRJNA591912	SAMN13391172
JIBNJ031	REF-GFM	0	GFM	NA	NA	F	HY	USA	NJ	40.0515	-74.5044	2017-12-02	PRJNA591912	SAMN13391173
PL3200	REF-GFM	0	GFM	NA	NA	M	HY	USA	KY	37.8027	-84.927	2017-02-15	PRJNA591912	SAMN13391125
PL3202	REF-GFM	0	GFM	NA	NA	F	HY	USA	KY	37.8027	-84.927	2017-02-15	PRJNA591912	SAMN13391127
PL3203	REF-GFM	0	GFM	NA	NA	F	HY	USA	KY	37.8027	-84.927	2017-02-15	PRJNA591912	SAMN13391128
PL3204	REF-GFM	0	GFM	NA	NA	F	HY	USA	KY	37.8027	-84.927	2017-02-15	PRJNA591912	SAMN13391129
PL3205	REF-GFM	0	GFM	NA	NA	M	HY	USA	KY	37.8027	-84.927	2017-02-15	PRJNA591912	SAMN13391130
PL3206	REF-GFM	0	GFM	NA	NA	M	HY	USA	KY	37.8027	-84.927	2017-02-15	PRJNA591912	SAMN13391131
PL3207	REF-GFM	0	GFM	NA	NA	M	HY	USA	KY	37.8027	-84.927	2017-02-15	PRJNA591912	SAMN13391132
PL3208	REF-GFM	0	GFM	NA	NA	F	HY	USA	KY	37.8027	-84.927	2017-02-15	PRJNA591912	SAMN13391133
PL3210	REF-GFM	0	GFM	NA	NA	F	HY	USA	KY	37.8027	-84.927	2017-02-15	PRJNA591912	SAMN13391134
PL3211	REF-GFM	0	GFM	NA	NA	M	HY	USA	KY	37.8027	-84.927	2017-02-15	PRJNA591912	SAMN13391135
PL3212	REF-GFM	0	GFM	NA	NA	M	HY	USA	KY	37.8027	-84.927	2017-02-15	PRJNA591912	SAMN13391136
PL3213	REF-GFM	0	GFM	NA	NA	M	HY	USA	KY	37.8027	-84.927	2017-02-15	PRJNA591912	SAMN13391137
PL3214	REF-GFM	0	GFM	NA	NA	M	HY	USA	KY	37.8027	-84.927	2017-02-15	PRJNA591912	SAMN13391138
PL3215	REF-GFM	0	GFM	NA	NA	F	HY	USA	KY	37.8027	-84.927	2017-02-15	PRJNA591912	SAMN13391139
PL3216	REF-GFM	0	GFM	NA	NA	F	HY	USA	KY	37.8027	-84.927	2017-02-15	PRJNA591912	SAMN13391140
PL3217	REF-GFM	0	GFM	NA	NA	M	HY	USA	KY	37.8027	-84.927	2017-02-15	PRJNA591912	SAMN13391141
PL3219	REF-GFM	0	GFM	NA	NA	F	HY	USA	KY	37.8027	-84.927	2017-02-15	PRJNA591912	SAMN13391142
PL3201	REF-GFM	0	GFM	NA	NA	F	HY	USA	KY	37.8027	-84.927	2017-02-15	PRJNA591912	SAMN13391126
